# Supplementary material for: Is Plasma Total Antioxidant Capacity Elevated in Professional Soccer Athletes?: A Cross-Sectional Study
Source: Sports (Basel). 2026 Jan 23;14(2):45. doi: 10.3390/sports14020045 (PMC12945066; doi:10.3390/sports14020045)
Supplement: Supplementary file 1 [file sports-14-00045-s001.zip]

Archive with 1 entries (1 files):
- sports-4083485-supplementary.pdf
